# Supplementary material for: Limiting Postpartum Weight Retention in Culturally and Linguistically Diverse Women: Secondary Analysis of the HeLP-her Randomized Controlled Trial
Source: Nutrients. 2022 Jul 21;14(14):2988. doi: 10.3390/nu14142988 (PMC9316445; doi:10.3390/nu14142988)
Supplement: Supplementary file 1 [file nutrients-14-02988-s001.zip]

Archive with 1 entries (1 files):
- nutrients-1784327-supplementary.pdf
